# Supplementary material for: Impact of Host–Guest Interactions on the Dielectric Properties of MFM-300 Materials
Source: Inorg Chem. 2023 Oct 9;62(42):17157–62. doi: 10.1021/acs.inorgchem.3c02110 (PMC10598873; doi:10.1021/acs.inorgchem.3c02110)
Supplement: Supplementary file 2 — ic3c02110_si_002.cif [file ic3c02110_si_002.cif]

data_MFM-300(Al)_bare
_exptl_crystal_description 'powder'
_chemical_formula_moiety             'C8 H4 Al O5'
_chemical_formula_sum                'C8 H4 Al O5'
_chemical_formula_weight             207.09
_symmetry_space_group_name_Hall      'I 4bw 2bw'
_symmetry_cell_setting               tetragonal
_pd_spec_mounting                    'vanadium can'
_pd_spec_mount_mode                  'transmission'
_pd_spec_shape                       'cylinder'
_pd_char_colour                      ?
_cell_formula_units_Z                8
_cell_measurement_temperature        7
_exptl_crystal_density_diffrn        1.061
_diffrn_ambient_temperature          7
_diffrn_radiation_probe              neutron
_diffrn_radiation_type               neutron
_diffrn_source                       'spallation source'
_diffrn_measurement_device_type      'WISH diffractometer'
_atom_site_aniso_label               powder

_chemical_name_mineral MFM-300(Al)_empty
_cell_length_a 14.817(10)
_cell_length_b 14.817(10)
_cell_length_c 11.817(8)
_cell_angle_alpha 90
_cell_angle_beta 90
_cell_angle_gamma 90
_cell_volume 2595(4)
_symmetry_space_group_name_H-M I4122
loop_
_space_group_symop_id
_space_group_symop_operation_xyz
   1 x,y,z
   2 1/2-x,y,3/4-z
   3 -y,-x,-z
   4 1/2+y,-x,3/4+z
   5 -y,1/2+x,1/4+z
   6 x,1/2-y,1/4-z
   7 1/2-x,1/2-y,1/2+z
   8 1/2+y,1/2+x,1/2-z
   9 1/2+x,1/2+y,1/2+z
  10 -x,1/2+y,1/4-z
  11 1/2-y,1/2-x,1/2-z
  12 y,1/2-x,1/4+z
  13 1/2-y,x,3/4+z
  14 1/2+x,-y,3/4-z
  15 -x,-y,z
  16 y,x,-z

loop_
_atom_site_label
_atom_site_type_symbol
_atom_site_symmetry_multiplicity
_atom_site_fract_x
_atom_site_fract_y
_atom_site_fract_z
_atom_site_occupancy
_atom_site_B_iso_or_equiv
Al Al  8 0.6961(8) 0.3039(8) 0.5 1 0.3(5)
O1 O   8 0.7498(6) 0.25 0.625 1 0.50(15)
O2 O  16 0.6232(9) 0.3798(11) 0.6063(8) 1 0.50(15)
O3 O  16 0.6067(10) 0.2872(7) 0.7437(10) 1 0.50(15)
C1 C  16 0.5952(7) 0.3585(6) 0.6978(6) 1 0.50(12)
C2 C  16 0.5405(3) 0.4277(2) 0.7608(5) 1 0.50(12)
C3 C   8 0.5 0.5 0.7009(7) 1 0.50(12)
C4 C  16 0.5405(3) 0.4277(2) 0.8808(4) 1 0.50(12)
C5 C   8 0.5 0.5 0.9408(3) 1 0.50(12)
H1 H   8 0.8105(13) 0.25 0.625 1 0.50(15)
H3 H   8 0.5 0.5 0.6120(10) 1 0.50(12)
H4 H  16 0.5704(5) 0.3742(6) 0.9252(5) 1 0.50(12)

_geom_special_details
;
 Bond distances, angles etc. have been calculated using the
 rounded fractional coordinates. All su's are estimated
 from the variances of the (full) variance-covariance matrix.
 The cell esds are taken into account in the estimation of
 distances, angles and torsion angles
;

loop_
_geom_bond_atom_site_label_1
_geom_bond_atom_site_label_2
_geom_bond_distance
_geom_bond_site_symmetry_1
_geom_bond_site_symmetry_2
_geom_bond_publ_flag
 Al      O1         1.858(8)                     .       .                   yes
 Al      O2        2.002(16)                     .       .                   yes
 Al      O1         1.858(8)                     .     3_666                 yes
 Al      O2        2.002(16)                     .     3_666                 yes
 Al      O3        1.893(17)                     .     4_564                 yes
 Al      O3        1.893(17)                     .     6_556                 yes
 O2      C1        1.200(13)                     .       .                   yes
 O3      C1        1.200(14)                     .       .                   yes
 O1      H1          0.90(2)                     .       .                   no
 C1      C2        1.504(10)                     .       .                   no
 C2      C3         1.417(6)                     .       .                   no
 C2      C4         1.418(8)                     .       .                   no
 C4      C5         1.418(4)                     .       .                   no
 C5      C5         1.399(5)                     .     3_667                 no
 C3      H3        1.051(14)                     .       .                   no
 C4      H4         1.049(9)                     .       .                   no

loop_
_geom_angle_atom_site_label_1
_geom_angle_atom_site_label_2
_geom_angle_atom_site_label_3
_geom_angle
_geom_angle_site_symmetry_1
_geom_angle_site_symmetry_2
_geom_angle_site_symmetry_3
_geom_angle_publ_flag
 O1      Al      O2          88.5(4)             .       .       .           yes
 O1      Al      O1         105.3(6)             .       .     3_666         yes
 O1      Al      O2         166.2(6)             .       .     3_666         yes
 O1      Al      O3          91.5(6)             .       .     4_564         yes
 O1      Al      O3          87.8(6)             .       .     6_556         yes
 O1      Al      O2         166.2(6)           3_666     .       .           yes
 O2      Al      O2          77.7(6)             .       .     3_666         yes
 O2      Al      O3          90.9(7)             .       .     4_564         yes
 O2      Al      O3          89.9(7)             .       .     6_556         yes
 O1      Al      O2          88.5(4)           3_666     .     3_666         yes
 O1      Al      O3          87.8(6)           3_666     .     4_564         yes
 O1      Al      O3          91.5(6)           3_666     .     6_556         yes
 O2      Al      O3          89.9(7)           3_666     .     4_564         yes
 O2      Al      O3          90.9(7)           3_666     .     6_556         yes
 O3      Al      O3         178.9(9)           4_564     .     6_556         yes
 Al      O1      Al         129.3(7)             .       .     5_645         yes
 Al      O2      C1        127.2(12)             .       .       .           yes
 Al      O3      C1        138.2(12)           5_645     .       .           yes
 Al      O1      H1         115.4(4)             .       .       .           no
 Al      O1      H1         115.4(4)           5_645     .       .           no
 O2      C1      O3        126.1(12)             .       .       .           yes
 O2      C1      C2        116.9(10)             .       .       .           yes
 O3      C1      C2         116.9(9)             .       .       .           yes
 C1      C2      C3         119.8(6)             .       .       .           no
 C3      C2      C4         120.0(4)             .       .       .           no
 C1      C2      C4         119.7(4)             .       .       .           no
 C2      C3      C2         120.1(7)             .       .    15_665         no
 C2      C4      C5         120.0(3)             .       .       .           no
 C4      C5      C5         120.0(2)          15_665     .     3_667         no
 C4      C5      C5         120.0(2)             .       .     3_667         no
 C4      C5      C4         120.0(4)             .       .    15_665         no
 C2      C3      H3         120.0(4)             .       .       .           no
 C2      C3      H3         120.0(4)          15_665     .       .           no
 C2      C4      H4         120.0(5)             .       .       .           no
 C5      C4      H4         120.0(6)             .       .       .           no

# start Validation Reply Form
_vrf_PLAT601_MFM-300Al_bare
;
PROBLEM: Unit Cell Contains Solvent Accessible VOIDS of .        633 Ang**3
RESPONSE: The described crystal structure corresponds to a (desolvated) 
porous three dimensional metal organic framework structure, with 
one-dimensional channels along the c-axis.
;
_vrf_PLAT420_MFM-300Al_bare
;
PROBLEM: D-H Bond Without Acceptor  O1       --H1       .     Please Check 
RESPONSE: The H atom belongs to a dangling hydroxil group, which acts as a 
bridge between two consecutive metal sites. The existence and location of the 
H atom has been confirmed by the use of difference Fourier maps.  
;
# end Validation Reply Form 
