# Supplementary material for: Impact of Host–Guest Interactions on the Dielectric Properties of MFM-300 Materials
Source: Inorg Chem. 2023 Oct 9;62(42):17157–62. doi: 10.1021/acs.inorgchem.3c02110 (PMC10598873; doi:10.1021/acs.inorgchem.3c02110)
Supplement: Supplementary file 3 — ic3c02110_si_003.cif [file ic3c02110_si_003.cif]

data_MFM-300(Fe)_bare
_exptl_crystal_description 'powder'
_chemical_formula_moiety             'C8 H4 Fe O5'
_chemical_formula_sum                'C8 H4 Fe O5'
_chemical_formula_weight             235.96
_symmetry_space_group_name_Hall      'I 4bw 2bw'
_symmetry_cell_setting               tetragonal
_pd_spec_mounting                    'vanadium can'
_pd_spec_mount_mode                  'transmission'
_pd_spec_shape                       'cylinder'
_pd_char_colour                      ?
_cell_formula_units_Z                8
_cell_measurement_temperature        7
_exptl_crystal_density_diffrn        1.137
_diffrn_ambient_temperature          7
_diffrn_radiation_probe              neutron
_diffrn_radiation_type               neutron
_diffrn_source                       'spallation source'
_diffrn_measurement_device_type      'WISH diffractometer'
_atom_site_aniso_label               powder

_chemical_name_mineral MFM-300(Fe)_empty
_cell_length_a 15.1000(8)
_cell_length_b 15.1000(8)
_cell_length_c 12.0921(6)
_cell_angle_alpha 90
_cell_angle_beta 90
_cell_angle_gamma 90
_cell_volume 2757.1(3)
_symmetry_space_group_name_H-M I4122
loop_
_space_group_symop_id
_space_group_symop_operation_xyz
   1 x,y,z
   2 -y,1/2+x,1/4+z
   3 1/2-x,1/2-y,1/2+z
   4 1/2+y,-x,3/4+z
   5 x,1/2-y,1/4-z
   6 1/2+y,1/2+x,1/2-z
   7 1/2-x,y,3/4-z
   8 -y,-x,-z
   9 1/2+x,1/2+y,1/2+z
  10 1/2-y,x,3/4+z
  11 -x,-y,z
  12 y,1/2-x,1/4+z
  13 1/2+x,-y,3/4-z
  14 y,x,-z
  15 -x,1/2+y,1/4-z
  16 1/2-y,1/2-x,1/2-z

loop_
_atom_site_label
_atom_site_type_symbol
_atom_site_symmetry_multiplicity
_atom_site_fract_x
_atom_site_fract_y
_atom_site_fract_z
_atom_site_occupancy
_atom_site_B_iso_or_equiv
Fe Fe   8 0.69121(10) 0.30879(10) 0.5 1 0.55(7)
O1 O   8 0.7518(2) 0.25 0.625 1 1.21(5)
O2 O  16 0.6161(3) 0.3792(3) 0.6085(2) 1 1.21(5)
O3 O  16 0.6007(3) 0.2882(2) 0.7518(3) 1 1.21(5)
C1 C  16 0.5886(2) 0.36237(19) 0.70522(19) 1 1.07(4)
C2 C  16 0.54055(8) 0.43165(7) 0.76584(16) 1 1.07(4)
C3 C   8 0.5 0.5 0.70854(19) 1 1.07(4)
C4 C  16 0.54055(8) 0.43165(7) 0.88043(11) 1 1.07(4)
C5 C   8 0.5 0.5 0.93773(10) 1 1.07(4)
H1 H   8 0.8114(5) 0.25 0.625 1 1.21(5)
H3 H   8 0.5 0.5 0.6217(3) 1 1.07(4)
H4 H  16 0.57128(17) 0.37986(18) 0.92385(17) 1 1.07(4)

_geom_special_details
;
 Bond distances, angles etc. have been calculated using the
 rounded fractional coordinates. All su's are estimated
 from the variances of the (full) variance-covariance matrix.
 The cell esds are taken into account in the estimation of
 distances, angles and torsion angles
;

loop_
_geom_bond_atom_site_label_1
_geom_bond_atom_site_label_2
_geom_bond_distance
_geom_bond_site_symmetry_1
_geom_bond_site_symmetry_2
_geom_bond_publ_flag
 Fe      O1       1.9773(17)                     .       .                   yes
 Fe      O2         2.034(4)                     .       .                   yes
 Fe      O1       1.9773(17)                     .     4_564                 yes
 Fe      O3         2.003(4)                     .     4_564                 yes
 Fe      O3         2.003(4)                     .     5_556                 yes
 Fe      O2         2.034(4)                     .     8_666                 yes
 O2      C1         1.267(4)                     .       .                   yes
 O3      C1         1.267(4)                     .       .                   yes
 O1      H1         0.900(8)                     .       .                   no
 C1      C2         1.469(3)                     .       .                   no
 C2      C3       1.3857(18)                     .       .                   no
 C2      C4         1.386(2)                     .       .                   no
 C4      C5       1.3857(13)                     .       .                   no
 C5      C5       1.5060(17)                     .     8_667                 no
 C3      H3         1.050(4)                     .       .                   no
 C4      H4         1.050(3)                     .       .                   no

loop_
_geom_angle_atom_site_label_1
_geom_angle_atom_site_label_2
_geom_angle_atom_site_label_3
_geom_angle
_geom_angle_site_symmetry_1
_geom_angle_site_symmetry_2
_geom_angle_site_symmetry_3
_geom_angle_publ_flag
 O1      Fe      O2        89.98(11)             .       .       .           yes
 O1      Fe      O1         99.72(9)             .       .     4_564         yes
 O1      Fe      O3        87.69(13)             .       .     4_564         yes
 O1      Fe      O3        89.76(13)             .       .     5_556         yes
 O1      Fe      O2       170.12(12)             .       .     8_666         yes
 O1      Fe      O2       170.12(12)           4_564     .       .           yes
 O2      Fe      O3        92.52(18)             .       .     4_564         yes
 O2      Fe      O3        90.50(18)             .       .     5_556         yes
 O2      Fe      O2        80.40(15)             .       .     8_666         yes
 O1      Fe      O3        89.76(13)           4_564     .     4_564         yes
 O1      Fe      O3        87.69(13)           4_564     .     5_556         yes
 O1      Fe      O2        89.98(11)           4_564     .     8_666         yes
 O3      Fe      O3       176.04(18)           4_564     .     5_556         yes
 O2      Fe      O3        90.50(18)           8_666     .     4_564         yes
 O2      Fe      O3        92.52(18)           8_666     .     5_556         yes
 Fe      O1      Fe       124.88(17)             .       .     2_645         yes
 Fe      O2      C1         132.3(3)             .       .       .           yes
 Fe      O3      C1         137.7(3)           2_645     .       .           yes
 Fe      O1      H1        117.56(9)             .       .       .           no
 Fe      O1      H1        117.56(9)           2_645     .       .           no
 O2      C1      O3         122.7(3)             .       .       .           yes
 O2      C1      C2         118.7(3)             .       .       .           yes
 O3      C1      C2         118.6(3)             .       .       .           yes
 C1      C2      C3       119.94(18)             .       .       .           no
 C3      C2      C4       120.00(14)             .       .       .           no
 C1      C2      C4       119.93(14)             .       .       .           no
 C2      C3      C2       120.00(19)             .       .    11_665         no
 C2      C4      C5       120.00(10)             .       .       .           no
 C4      C5      C5        120.00(7)          11_665     .     8_667         no
 C4      C5      C5        120.00(7)             .       .     8_667         no
 C4      C5      C4       120.00(11)             .       .    11_665         no
 C2      C3      H3       120.00(11)             .       .       .           no
 C2      C3      H3       120.00(11)          11_665     .       .           no
 C2      C4      H4       120.00(16)             .       .       .           no
 C5      C4      H4       120.00(17)             .       .       .           no

# start Validation Reply Form
_vrf_PLAT602_MFM-300Fe_bare
;
PROBLEM: Solvent Accessible VOID(S) in Structure ........          ! Check 
RESPONSE: The described crystal structure corresponds to a (desolvated) 
porous three dimensional metal organic framework structure, with 
one-dimensional channels along the c-axis.
;
_vrf_PLAT420_MFM-300Fe_bare
;
PROBLEM: D-H Bond Without Acceptor  O1       --H1       .     Please Check 
RESPONSE: The H atom belongs to a dangling hydroxil group, which acts as a 
bridge between two consecutive metal sites. The existence and location of the 
H atom has been confirmed by the use of difference Fourier maps.  
;
# end Validation Reply Form
